# Supplementary material for: Conservation of Imprinting and Methylation of MKRN3, MAGEL2 and NDN Genes in Cattle
Source: Animals (Basel). 2021 Jul 2;11(7):1985. doi: 10.3390/ani11071985 (PMC8300276; doi:10.3390/ani11071985)
Supplement: Supplementary file 1 [file animals-11-01985-s001.zip]

Archive with 1 entries (1 files):
- animals-1183251-supplementary.pdf
